# Supplementary material for: The Relationship of Dairy Farm Eco-Efficiency with Intensification and Self-Sufficiency. Evidence from the French Dairy Sector Using Life Cycle Analysis, Data Envelopment Analysis and Partial Least Squares Structural Equation Modelling
Source: PLoS One. 2016 Nov 10;11(11):e0166445. doi: 10.1371/journal.pone.0166445 (PMC5104379; doi:10.1371/journal.pone.0166445)
Supplement: S1 File — CSS: continental specialized systems; OSS: oceanic specialized systems; INTENS-A: animal-level intensification; INTENS-F: farm-level intensification; SELF: self-sufficiency; ECO: eco-efficiency. Note that the data for ECO were derived by [10]. (XLSX) [file pone.0166445.s004.xlsx]

## Sheet: Supp
	INTENS-A			INTENS-F				SELF				ECO
System	Milk/cow	Meat/LU	Concentrate/LU	N/on-farm ha	P/on-farm ha	Stocking density	Maize/forage ha	Economic	Energy	Feed	Land	DEA eco-efficiency
CSS	7692.29	70	1.4	170	38.4	1.45	0.64	0.43	0.41	0.81	0.85	0.891601
CSS	8872.34	82	2.11	178	44.75	1.47	0.73	0.4	0.32	0.7	0.8	0.88541
CSS	6724.33	192	0.69	83	37.35	0.76	0	0.33	0.73	1	0.8	1
CSS	7912.83	282.68	0.35	145	50.55	1.21	0.13	0.37	0.53	0.95	0.94	0.928341
CSS	8481.04	152	1.35	198	77.75	1.86	0.38	0.4	0.54	0.8	0.77	0.941655
CSS	7991.55	128	1.42	155	77.35	0.92	0.2	0.29	0.44	0.79	0.87	0.893395
CSS	6190.9	126	0.52	141	55.6	1.26	0.22	0.44	0.52	0.95	0.96	0.934389
CSS	9619.17	135	0.92	284	111.15	2.91	0.4	0.36	0.58	0.86	0.69	1
CSS	7987.05	159	1.35	181	82.65	1.74	0.33	0.37	0.57	0.78	0.79	0.927101
CSS	5258.46	165.36	0.63	102	31.5	1.06	0	0.41	0.59	1	0.98	0.934276
CSS	8231.11	136	1.38	200	73.25	1.27	0.39	0.36	0.5	0.86	0.89	0.894904
CSS	6997.67	177	0.98	131	31.5	1.36	0	0.49	0.62	1	0.97	0.968079
CSS	7897.39	165	0.75	171	58.7	1.23	0.23	0.47	0.47	0.92	0.94	0.928137
CSS	7995.96	206.52	1.15	188	34.1	1.35	0.29	0.34	0.49	0.81	0.87	0.864113
CSS	5303.38	140.12	0.67	89	40.05	1.26	0	0.4	0.78	1	0.79	0.939152
CSS	4616.88	169	0.55	54	24.3	1.05	0	0.35	0.91	1	0.94	0.978807
CSS	5296.67	159.84	0.53	112	34.2	1.16	0	0.43	0.66	1	0.98	0.926197
CSS	5619.29	144	0.76	117	26.55	0.82	0.27	0.32	0.56	0.94	0.92	0.842604
CSS	8799.83	145	1.19	95	34	0.91	0.2	0.43	0.55	0.89	0.92	0.948851
CSS	8306.7	196.06	0.7	114	53.65	1.08	0.17	0.45	0.62	0.88	0.92	0.922371
CSS	8148.37	139	0.69	281	109	2.82	0.39	0.42	0.58	0.88	0.72	1
CSS	5076	126.38	0.7	84	38.35	1.17	0.01	0.32	0.77	1	0.8	0.942215
CSS	5096.07	124	0.4	69	31.05	0.99	0	0.28	0.97	1	0.99	0.948948
CSS	3715.11	97	0.49	87	39.15	1.2	0	0.48	1	1	1	0.943293
CSS	6835.94	178	1.03	172	44.9	1.54	0.18	0.5	0.65	0.99	0.97	1
CSS	5010.61	162.02	0.84	128	57.55	1.23	0.12	0.4	0.6	1	0.91	0.923302
CSS	8070.67	64	1.39	267	95.35	2.21	0.28	0.33	0.41	0.77	0.78	0.867516
CSS	9382.68	210	1.35	149	63.5	1.18	0.25	0.36	0.53	0.87	0.93	0.932801
CSS	8398.86	118	1.01	221	55.8	1.48	0.37	0.45	0.44	0.85	0.91	0.908231
CSS	7016.6	206.74	0.66	135	63.85	1.26	0.23	0.34	0.57	0.88	0.83	0.878889
CSS	8547.61	180	1.27	208	108.95	2.97	0.5	0.49	0.55	0.8	0.72	1
CSS	8956.8	179	1.5	235	92.85	3.1	0.47	0.43	0.53	0.78	0.7	0.925506
CSS	8017.08	137	1.35	259	96.8	2.08	0.29	0.36	0.47	0.78	0.78	0.884159
CSS	4925.15	101	0.61	62	27.9	0.88	0	0.41	0.88	1	0.97	1
CSS	7911.28	311.4	1.27	118	44.65	1.12	0.14	0.44	0.5	0.88	0.89	0.840157
CSS	8526.52	188	2.25	141	26.1	1	0.21	0.27	0.48	0.81	0.89	0.898608
CSS	8489.32	165	1.31	170	42.7	1.98	0.57	0.45	0.35	0.8	0.84	0.951257
CSS	9018.02	176	1.57	200	62.05	1.86	0.31	0.45	0.54	0.76	0.81	0.899032
CSS	8426.37	150	1.19	208	61.2	2.09	0.43	0.49	0.59	0.81	0.79	0.907801
CSS	7588.29	222	1.14	238	94.6	1.6	0.49	0.48	0.49	0.88	0.87	0.885368
CSS	5681.9	256.97	0.75	115	48.55	1.14	0.08	0.37	0.63	1	0.95	0.840834
CSS	4993.43	94	0.53	83	37.35	1.13	0	0.45	0.91	1	0.97	0.95059
CSS	4450.97	143	0.31	77	34.65	1.41	0	0.63	1	1	1	1
CSS	9049.34	192	1.29	144	59.85	1.19	0.23	0.35	0.52	0.87	0.91	0.943061
CSS	4724.32	116	0.47	78	35.1	1.08	0	0.52	0.92	1	0.97	1
CSS	6069.67	153.45	1.22	149	56.55	1.31	0.03	0.28	0.64	0.9	0.91	0.894281
CSS	8831.89	155	0.97	200	65	1.9	0.4	0.51	0.65	0.85	0.81	1
CSS	6022.65	173	0.78	124	38.2	0.93	0.01	0.48	0.54	0.95	0.89	0.914926
CSS	6759.14	239.95	1.31	117	36.55	1.01	0	0.38	0.59	0.9	0.96	0.972698
CSS	4953.29	165	0.96	89	40.05	1.33	0	0.32	0.81	0.82	0.78	0.957126
CSS	8382.8	160	1.53	196	64.9	2	0.64	0.4	0.36	0.78	0.81	1
CSS	5869.24	187.51	1.1	145	54.65	1.28	0.04	0.36	0.6	0.91	0.9	0.899775
CSS	5074.28	163	0.64	92	41.4	1.46	0	0.34	1	1	1	1
CSS	6467.15	157	1.11	101	34.95	0.85	0	0.44	0.63	0.96	0.96	0.911667
CSS	8069.28	239.86	1.4	136	56.45	1.09	0.2	0.48	0.57	0.86	0.91	0.943498
CSS	5599.66	217.71	1.2	102	41.95	1.11	0	0.47	0.53	0.95	0.92	1
CSS	6573.36	156	0.76	206	52.2	1.75	0.34	0.41	0.42	0.87	0.9	1
CSS	5714.74	207	0.62	119	50.95	1.02	0	0.4	0.56	0.92	0.95	1
CSS	5905.09	224	0.57	157	84.7	0.99	0	0.4	0.49	0.98	0.91	1
OSS	7576.87	22	1.03	190	93.85	1.58	0.31	0.44	0.38	0.83	0.69	1
OSS	5071.76	71	0.42	73	32.85	0.97	0	0.32	0.93	0.99	0.96	1
OSS	5673.72	261.87	0.37	116	58.6	1.17	0	0.38	0.77	0.97	0.96	0.94929
OSS	7351.36	85	1.43	127	39.35	1.14	0.08	0.2	0.6	0.86	0.92	0.941962
OSS	6855.6	107	1.01	203	94.85	1.71	0.41	0.34	0.5	0.88	0.82	1
OSS	6508.09	85	0.91	216	102.4	1.73	0.4	0.3	0.57	0.88	0.88	1
OSS	8005.24	137	0.65	106	35.55	1.06	0.34	0.39	0.66	0.9	0.93	1
OSS	7450.81	156.94	1.09	145	74.45	1.16	0.3	0.34	0.56	0.82	0.88	0.90696
OSS	8336.77	205	1.56	153	50.4	1.09	0.17	0.38	0.39	0.81	0.59	0.932183
OSS	6522.35	142	0.69	117	43.8	1.17	0	0.38	0.5	0.98	0.98	1
OSS	6191.65	132	1	208	58.3	1.78	0.34	0.31	0.57	0.92	0.91	0.935828
OSS	6161.15	144	0.58	116	35.1	1.1	0.17	0.4	0.61	0.95	0.94	1
OSS	7057.01	251.6	0.99	232	75.3	1.97	0.41	0.35	0.5	0.85	0.85	0.932636
OSS	4350.95	146	0.34	99	44.55	1.15	0.06	0.29	0.95	1	0.99	0.959382
OSS	4404.28	124	0.35	120	54	1.19	0	0.42	0.94	0.98	0.97	0.987904
OSS	8562.98	115	1.13	223	61.25	1.6	0.37	0.37	0.48	0.9	0.91	0.950422
OSS	8196.67	93	1.11	201	69.1	1.77	0.49	0.4	0.57	0.83	0.82	0.90637
OSS	8886.87	96	0.88	188	47.35	1.41	0.55	0.36	0.53	0.88	0.9	0.932538
OSS	9587.07	410	1.12	145	45.45	1.25	0.32	0.26	0.55	0.88	0.68	0.879814
OSS	5484.77	147	0.5	89	40.05	1.11	0.11	0.39	0.92	1	0.97	0.956853
OSS	7292.87	194	1.14	124	69.35	1.4	0.33	0.38	0.71	0.94	0.91	1
OSS	6982.86	89.71	0.91	164	56	1.7	0.33	0.38	0.63	0.9	0.91	0.933059
OSS	3860.61	133	0.19	112	50.4	1.09	0	0.41	0.93	0.98	0.98	1
OSS	7851.66	134	1.59	185	66.85	1.82	0.45	0.43	0.49	0.81	0.8	0.930081
OSS	6761.38	196.86	0.9	194	63.45	2.22	0.35	0.5	0.57	0.93	0.93	1
OSS	7657.18	190	0.74	194	92.75	1.57	0.3	0.48	0.71	0.95	0.92	1
OSS	8406.15	117	1.02	153	48.6	0.98	0.62	0.22	0.52	0.85	0.91	0.782187
OSS	5016.01	111	0.36	72	32.4	0.95	0	0.43	0.93	0.97	0.95	1
OSS	8793.16	266	1.45	130	47.05	1.03	0.27	0.46	0.59	0.91	0.86	1
OSS	5688.95	174	0.87	115	49.95	1.45	0.12	0.37	0.78	1	0.95	0.973524
OSS	6518.55	162	0.71	125	54.25	1.29	0.12	0.39	0.75	1	0.95	0.961383
OSS	7200.66	299.01	0.69	186	57.5	1.54	0.31	0.45	0.63	0.96	0.94	0.966441
OSS	6340.81	191	0.58	82	42.65	1	0.01	0.47	0.63	0.98	0.95	1
OSS	6455.06	153	0.47	112	33.3	1.07	0.22	0.41	0.73	0.95	0.95	1
OSS	8219.75	161	1.14	140	50.9	1.44	0.23	0.27	0.62	0.96	0.89	0.965134
OSS	5896.68	107.92	0.35	148	49.5	1.33	0.15	0.36	0.75	0.97	0.96	0.972088
OSS	7209.72	138	0.86	78	25.2	1.71	0.64	0.54	0.68	0.86	0.93	0.900872
OSS	7118.45	125	1.09	155	45	1.53	0.47	0.39	0.57	0.87	0.88	0.968322
OSS	6948.06	136	1.41	141	77.55	1.6	0.21	0.33	0.47	0.9	0.77	0.926267
OSS	7639.4	186	1.21	177	58.95	1.48	0.26	0.42	0.61	0.89	0.91	0.949411
OSS	5551.04	191.01	0.56	107	48.15	1.41	0.14	0.48	1	1	1	0.946467
OSS	6314.26	186.61	0.55	92.28	32.08	1.35	0.09	0.45	0.74	0.97	0.98	1
OSS	6553.07	213	0.62	172	48.15	1.4	0.32	0.44	0.73	0.95	0.95	1
OSS	5396.52	138.05	0.81	133	45.05	1.05	0	0.33	0.48	0.96	0.92	0.911054
OSS	7719.33	133	0.86	114	25.65	2	0.62	0.55	0.55	0.87	0.92	0.907869
OSS	7166.17	152.07	0.57	170	57.2	1.41	0.22	0.47	0.6	0.96	0.94	0.9176
OSS	8188.15	119	1.35	141	39.45	1.11	0.33	0.34	0.5	0.85	0.91	0.897732
OSS	7595.47	176	0.43	159.85	35.03	1.71	0.42	0.31	0.59	1	0.74	1
OSS	6693.28	226.33	0.56	217	84.1	2.14	0.38	0.49	0.55	0.9	0.88	0.939644
OSS	8528.16	139	1.03	210	65.65	1.9	0.4	0.46	0.37	0.9	0.86	1
OSS	6161.99	161	1.12	142	51.35	1.43	0.32	0.42	0.63	0.89	0.92	0.976466
OSS	6956.04	187	0.77	180	54.9	1.82	0.44	0.57	0.65	0.93	0.91	1
OSS	6623.17	179.29	1.07	133	57.7	1.62	0.15	0.43	0.69	0.91	0.91	1
OSS	6944.78	173.17	0.88	159	69.4	1.25	0.3	0.36	0.61	0.85	0.88	0.931055
OSS	8393.04	171	1.21	182	54.95	1.35	0.31	0.36	0.56	0.89	0.9	0.889783
OSS	5662.25	142	0.42	101	45.45	1.39	0.1	0.51	1	1	1	1
OSS	7983.08	150	1.53	176	44.1	1.35	0.49	0.32	0.56	0.81	0.88	0.840992
OSS	5783.29	132.81	0.41	208	81.75	1.82	0	0.5	0.89	0.98	1	0.962831
OSS	6264.62	138	0.56	151	65.95	1.31	0	0.31	0.77	0.94	0.94	0.94176
OSS	6232.85	212.85	0.94	314	115.35	2.27	0.36	0.31	0.44	0.87	0.81	1
OSS	8510.7	159	1.42	147	36.45	1.08	0.35	0.45	0.43	0.79	0.82	0.894477
OSS	8189	155	1.18	209	73.45	1.42	0.34	0.34	0.42	0.82	0.72	0.86524
OSS	7071.7	173	0.61	151	57.85	1.52	0.28	0.51	0.68	0.95	0.94	1
OSS	7987.6	143	0.98	169	55	1.43	0.44	0.45	0.58	0.89	0.9	0.94555
OSS	7160.9	184	1.13	187	60.75	1.59	0.35	0.31	0.51	0.88	0.91	0.908417
OSS	6762.25	219	0.81	180	68.5	1.76	0.44	0.49	0.69	0.89	0.9	1
OSS	4475.67	185	0.61	75	33.75	1.02	0.03	0.4	0.9	0.98	0.97	1
OSS	8084.49	174	1.31	229	56.9	1.57	0.46	0.39	0.41	0.84	0.88	0.831356
OSS	5797.83	213	0.51	161	55.35	1.48	0.14	0.4	0.74	0.98	0.97	1
OSS	7585.3	141	1.94	176	91.9	1.27	0.23	0.31	0.59	0.81	0.89	0.856575
OSS	7588.25	146	1.37	165	54.7	1.28	0.51	0.41	0.54	0.83	0.86	0.880201
OSS	7044.41	221	1.46	231	81.9	1.59	0.32	0.18	0.49	0.77	0.73	0.905413
OSS	7291.99	144	0.94	205	76	1.68	0.28	0.45	0.52	0.89	0.83	0.898389
OSS	5313.56	126	0.52	135	46.35	1.34	0.19	0.42	0.77	1	0.96	0.933146
OSS	7927.84	198	0.86	272	112.25	1.77	0.33	0.44	0.65	0.87	0.85	0.880336
OSS	7065.03	189	1.11	219	94.3	1.82	0.3	0.38	0.66	0.89	0.86	0.910794
OSS	7708	176	0.84	77	34.65	0.86	0.07	0.43	0.8	1	0.77	0.938523
OSS	7150.28	233	1.11	172	77.85	1.39	0.28	0.3	0.56	0.82	0.85	0.95453
OSS	8163.19	187	0.84	217	71.15	1.82	0.41	0.47	0.52	0.87	0.86	0.964372
OSS	8024.67	135	1.39	129.95	46.98	1.16	0.55	0.39	0.53	0.88	0.89	0.933845
OSS	8342.32	215	1.68	129	38.25	1.07	0.4	0.36	0.45	0.75	0.8	0.892894
OSS	6472.04	180	1.24	134	57.5	1.39	0	0.32	0.65	0.91	0.9	0.947422
OSS	6342.77	190	0.95	148	62.85	1.38	0.35	0.35	0.6	0.86	0.91	0.940919
OSS	8322.73	212	1.27	192	67.85	1.67	0.51	0.53	0.48	0.82	0.81	0.883604
OSS	8478.34	185	1.74	228	73.45	1.6	0.35	0.44	0.51	0.79	0.82	0.920504
OSS	5937.31	164	0.76	152	49.15	1.63	0.26	0.35	0.62	0.91	0.93	1
OSS	8179.73	171	1.57	152.05	39.12	1.32	0.44	0.49	0.5	0.77	0.84	0.89622
OSS	9284.23	172	1.68	134	35.95	0.95	0.41	0.48	0.44	0.8	0.77	0.762363
OSS	5869.13	175.17	0.68	164	58.85	1.5	0.25	0.42	0.63	0.91	0.91	0.961206
OSS	8175.44	124	0.58	206	77.05	1.73	0.24	0.59	0.56	0.92	0.92	0.911202
OSS	4907.97	169.61	0.61	255	110.95	1.94	0.31	0.39	0.55	0.91	0.89	0.953512
OSS	5646.21	179	0.48	146	65.7	1.74	0.01	0.48	0.89	0.97	0.95	1
OSS	5107.95	135	0.75	108	48.6	1.44	0.17	0.37	0.87	0.98	0.94	0.931019
OSS	7355.93	209	0.98	115.19	27.99	1.05	0.19	0.33	0.64	0.96	0.96	0.927602
OSS	8589.55	185	1.36	179	43.05	1.8	0.44	0.41	0.54	0.79	0.83	0.86179
OSS	6358.14	181	0.75	235	90.25	1.6	0.27	0.41	0.57	0.95	0.92	0.943712
OSS	8754.61	199	1.36	166	45.35	1.83	0.36	0.28	0.51	0.87	0.84	0.895842
OSS	8671.56	192.62	1.34	206	71.6	1.61	0.32	0.38	0.49	0.81	0.81	0.897807
OSS	8799.21	194	1.27	239	77.25	2.37	0.49	0.4	0.53	0.86	0.82	1
OSS	7632.91	138	0.63	243	66.75	2.72	0.39	0.56	0.49	0.91	0.9	0.913102
OSS	6062.75	179.42	1.12	238	87.05	1.76	0.26	0.29	0.49	0.86	0.86	0.941451
OSS	8883.59	162	1.74	177	51.8	1.24	0.38	0.48	0.49	0.89	0.9	0.906019
OSS	6855.23	185	1.2	197	61.65	1.76	0.33	0.45	0.54	0.9	0.9	0.907007
OSS	7308.96	175	0.98	104	46.8	0.86	0.1	0.43	0.9	0.96	0.97	1
OSS	9487.72	245	1.05	196	88.75	1.44	0.32	0.48	0.52	0.86	0.84	0.938463
OSS	5587.83	189.98	1.04	186	67.1	1.72	0.18	0.27	0.55	0.88	0.88	0.954155
OSS	8116.09	219	1.07	267	77.7	2.28	0.5	0.43	0.55	0.88	0.84	1
OSS	5991.13	204	0.63	231	78.3	1.8	0.25	0.42	0.6	0.94	0.91	1
OSS	4718.57	208	0.4	206	86.4	1.79	0.24	0.39	0.66	0.92	0.91	1
OSS	7407.75	141	1.06	202.31	73.04	1.7	0.3	0.45	0.51	0.86	0.81	0.930674
OSS	6494.28	203	0.65	165	71.55	1.1	0.26	0.52	0.85	0.98	0.96	1
OSS	5616.91	148	0.26	140	63	1.53	0.05	0.46	1	1	0.99	1
OSS	7162.72	220	1.04	197	48.85	1.83	0.59	0.39	0.67	0.86	0.91	1
OSS	4995.54	212	0.32	193	81.45	1.63	0.21	0.39	0.73	0.94	0.93	1
OSS	6790.89	169	0.82	93	49.9	1.12	0.2	0.37	0.85	1	0.96	1
OSS	7651.3	143.76	1.57	184	46.4	1.64	0.42	0.36	0.47	0.81	0.81	0.925984
OSS	5661.39	85	0.59	134	60.3	1.05	0.2	0.49	0.98	1	0.99	1
OSS	6643.01	192.24	1.08	201	77.6	2.14	0.45	0.28	0.63	0.85	0.84	0.992913
OSS	6929.39	194	1.52	81	40.2	1.13	0.26	0.32	0.78	1	0.92	0.957652
OSS	8009.49	275	1.38	171	61.9	1.39	0.45	0.38	0.55	0.79	0.81	0.882332
OSS	7200.23	265.07	1.15	183	65.6	1.82	0.38	0.39	0.62	0.84	0.84	1
OSS	5879.71	200.19	0.53	97	53.7	1.33	0.11	0.56	0.9	1	0.97	0.988554
OSS	6905.85	269.54	1.02	201	97.9	1.63	0.26	0.44	0.49	0.86	0.84	0.930364
OSS	7145.67	194	1.28	140	39.6	1.45	0.2	0.41	0.46	0.79	0.83	0.859908
OSS	8285.02	210	1.05	220	76.95	1.77	0.34	0.44	0.56	0.88	0.83	1
OSS	7200.62	183	1.46	139	48.6	1.36	0.3	0.32	0.48	0.77	0.82	1
